# Supplementary material for: ggmotif: An R Package for the extraction and visualization of motifs from MEME software
Source: PLoS One. 2022 Nov 3;17(11):e0276979. doi: 10.1371/journal.pone.0276979 (PMC9632824; doi:10.1371/journal.pone.0276979)
Supplement: S1 Table — (XLSX) [file pone.0276979.s001.xlsx]

## Sheet: Sheet1
raw	motif.num	input.seq.name	input.seq.motif
AT5G67180.1 ( 108) RWESHIW 1	Motif.1	AT5G67180.1	RWESHIW
AT5G65510.1 ( 243) RYEAHLW 1	Motif.1	AT5G65510.1	RYEAHLW
AT5G60120.2 ( 172) RWESHIW 1	Motif.1	AT5G60120.2	RWESHIW
AT5G60120.1 ( 172) RWESHIW 1	Motif.1	AT5G60120.1	RWESHIW
AT5G57390.1 ( 215) RYEAHLW 1	Motif.1	AT5G57390.1	RYEAHLW
AT5G17430.1 ( 222) RYEAHLW 1	Motif.1	AT5G17430.1	RYEAHLW
AT5G10510.3 ( 280) RYEAHLW 1	Motif.1	AT5G10510.3	RYEAHLW
AT5G10510.2 ( 280) RYEAHLW 1	Motif.1	AT5G10510.2	RYEAHLW
AT5G10510.1 ( 265) RYEAHLW 1	Motif.1	AT5G10510.1	RYEAHLW
AT4G37750.1 ( 295) RYEAHLW 1	Motif.1	AT4G37750.1	RYEAHLW
AT4G36920.2 ( 143) RWESHIW 1	Motif.1	AT4G36920.2	RWESHIW
AT4G36920.1 ( 143) RWESHIW 1	Motif.1	AT4G36920.1	RWESHIW
AT3G54990.2 ( 134) RWESHIW 1	Motif.1	AT3G54990.2	RWESHIW
AT3G54990.1 ( 134) RWESHIW 1	Motif.1	AT3G54990.1	RWESHIW
AT3G20840.1 ( 193) RYEAHLW 1	Motif.1	AT3G20840.1	RYEAHLW
AT2G41710.3 ( 117) RYEAHLW 1	Motif.1	AT2G41710.3	RYEAHLW
AT2G41710.2 ( 82) RYEAHLW 1	Motif.1	AT2G41710.2	RYEAHLW
AT2G41710.1 ( 82) RYEAHLW 1	Motif.1	AT2G41710.1	RYEAHLW
AT2G39250.1 ( 120) RWESHIW 1	Motif.1	AT2G39250.1	RWESHIW
AT2G28550.3 ( 165) RWESHIW 1	Motif.1	AT2G28550.3	RWESHIW
AT2G28550.2 ( 165) RWESHIW 1	Motif.1	AT2G28550.2	RWESHIW
AT2G28550.1 ( 165) RWESHIW 1	Motif.1	AT2G28550.1	RWESHIW
AT1G79700.2 ( 64) RYEAHLW 1	Motif.1	AT1G79700.2	RYEAHLW
AT1G79700.1 ( 64) RYEAHLW 1	Motif.1	AT1G79700.1	RYEAHLW
AT1G72570.1 ( 235) RYEAHLW 1	Motif.1	AT1G72570.1	RYEAHLW
AT1G51190.1 ( 202) RYEAHLW 1	Motif.1	AT1G51190.1	RYEAHLW
AT1G16060.1 ( 70) RYEAHLW 1	Motif.1	AT1G16060.1	RYEAHLW
AT3G54320.3 ( 77) RFEAHLW 1	Motif.1	AT3G54320.3	RFEAHLW
AT3G54320.1 ( 77) RFEAHLW 1	Motif.1	AT3G54320.1	RFEAHLW
AT1G16060.2 ( 102) RWEARIG 1	Motif.1	AT1G16060.2	RWEARIG
AT5G65510.1 ( 334) YRGVTRH 1	Motif.2	AT5G65510.1	YRGVTRH
AT5G57390.1 ( 306) YRGVTRH 1	Motif.2	AT5G57390.1	YRGVTRH
AT5G17430.1 ( 211) YRGVTRH 1	Motif.2	AT5G17430.1	YRGVTRH
AT5G10510.3 ( 391) YRGVTRH 1	Motif.2	AT5G10510.3	YRGVTRH
AT5G10510.2 ( 368) YRGVTRH 1	Motif.2	AT5G10510.2	YRGVTRH
AT5G10510.1 ( 356) YRGVTRH 1	Motif.2	AT5G10510.1	YRGVTRH
AT4G37750.1 ( 386) YRGVTRH 1	Motif.2	AT4G37750.1	YRGVTRH
AT3G54320.3 ( 66) YRGVTRH 1	Motif.2	AT3G54320.3	YRGVTRH
AT3G54320.1 ( 66) YRGVTRH 1	Motif.2	AT3G54320.1	YRGVTRH
AT3G20840.1 ( 284) YRGVTRH 1	Motif.2	AT3G20840.1	YRGVTRH
AT2G41710.2 ( 71) YRGVTRH 1	Motif.2	AT2G41710.2	YRGVTRH
AT2G41710.1 ( 71) YRGVTRH 1	Motif.2	AT2G41710.1	YRGVTRH
AT1G79700.2 ( 53) YRGVTRH 1	Motif.2	AT1G79700.2	YRGVTRH
AT1G79700.1 ( 53) YRGVTRH 1	Motif.2	AT1G79700.1	YRGVTRH
AT1G72570.1 ( 326) YRGVTRH 1	Motif.2	AT1G72570.1	YRGVTRH
AT1G51190.1 ( 293) YRGVTRH 1	Motif.2	AT1G51190.1	YRGVTRH
AT5G67180.1 ( 189) YRGVTLH 1	Motif.2	AT5G67180.1	YRGVTLH
AT4G36920.2 ( 224) YRGVTLH 1	Motif.2	AT4G36920.2	YRGVTLH
AT4G36920.1 ( 224) YRGVTLH 1	Motif.2	AT4G36920.1	YRGVTLH
AT2G28550.3 ( 246) YRGVTLH 1	Motif.2	AT2G28550.3	YRGVTLH
AT2G28550.2 ( 246) YRGVTLH 1	Motif.2	AT2G28550.2	YRGVTLH
AT2G28550.1 ( 246) YRGVTLH 1	Motif.2	AT2G28550.1	YRGVTLH
AT5G60120.2 ( 161) YRGVTFY 1	Motif.2	AT5G60120.2	YRGVTFY
AT5G60120.1 ( 161) YRGVTFY 1	Motif.2	AT5G60120.1	YRGVTFY
AT3G54990.2 ( 123) YRGVTFY 1	Motif.2	AT3G54990.2	YRGVTFY
AT3G54990.1 ( 123) YRGVTFY 1	Motif.2	AT3G54990.1	YRGVTFY
AT2G39250.1 ( 109) YRGVTFY 1	Motif.2	AT2G39250.1	YRGVTFY
AT2G41710.3 ( 71) YRGVTRF 1	Motif.2	AT2G41710.3	YRGVTRF
AT1G16060.1 ( 59) HRGVTRH 1	Motif.2	AT1G16060.1	HRGVTRH
AT1G16060.2 ( 91) YRGVAKH 1	Motif.2	AT1G16060.2	YRGVAKH
AT5G67180.1 ( 117) GKQVYLG 1	Motif.3	AT5G67180.1	GKQVYLG
AT5G60120.2 ( 181) GKQVYLG 1	Motif.3	AT5G60120.2	GKQVYLG
AT5G60120.1 ( 181) GKQVYLG 1	Motif.3	AT5G60120.1	GKQVYLG
AT4G36920.2 ( 152) GKQVYLG 1	Motif.3	AT4G36920.2	GKQVYLG
AT4G36920.1 ( 152) GKQVYLG 1	Motif.3	AT4G36920.1	GKQVYLG
AT3G54990.2 ( 143) GKQVYLG 1	Motif.3	AT3G54990.2	GKQVYLG
AT3G54990.1 ( 143) GKQVYLG 1	Motif.3	AT3G54990.1	GKQVYLG
AT3G54320.3 ( 96) GKQVYLG 1	Motif.3	AT3G54320.3	GKQVYLG
AT3G54320.1 ( 96) GKQVYLG 1	Motif.3	AT3G54320.1	GKQVYLG
AT2G41710.3 ( 136) GKQVYLG 1	Motif.3	AT2G41710.3	GKQVYLG
AT2G41710.2 ( 101) GKQVYLG 1	Motif.3	AT2G41710.2	GKQVYLG
AT2G41710.1 ( 101) GKQVYLG 1	Motif.3	AT2G41710.1	GKQVYLG
AT2G39250.1 ( 129) GKQVYLG 1	Motif.3	AT2G39250.1	GKQVYLG
AT2G28550.3 ( 174) GKQVYLG 1	Motif.3	AT2G28550.3	GKQVYLG
AT2G28550.2 ( 174) GKQVYLG 1	Motif.3	AT2G28550.2	GKQVYLG
AT2G28550.1 ( 174) GKQVYLG 1	Motif.3	AT2G28550.1	GKQVYLG
AT5G65510.1 ( 262) GRQVYLG 1	Motif.3	AT5G65510.1	GRQVYLG
AT5G57390.1 ( 234) GRQVYLG 1	Motif.3	AT5G57390.1	GRQVYLG
AT5G17430.1 ( 241) GRQVYLG 1	Motif.3	AT5G17430.1	GRQVYLG
AT5G10510.1 ( 284) GRQVYLG 1	Motif.3	AT5G10510.1	GRQVYLG
AT4G37750.1 ( 314) GRQVYLG 1	Motif.3	AT4G37750.1	GRQVYLG
AT3G20840.1 ( 212) GRQVYLG 1	Motif.3	AT3G20840.1	GRQVYLG
AT1G79700.2 ( 83) GRQVYLG 1	Motif.3	AT1G79700.2	GRQVYLG
AT1G79700.1 ( 83) GRQVYLG 1	Motif.3	AT1G79700.1	GRQVYLG
AT1G72570.1 ( 254) GRQVYLG 1	Motif.3	AT1G72570.1	GRQVYLG
AT1G51190.1 ( 221) GRQVYLG 1	Motif.3	AT1G51190.1	GRQVYLG
AT1G16060.1 ( 89) GRQVYLG 1	Motif.3	AT1G16060.1	GRQVYLG
AT1G16060.2 ( 19) SRAVYLG 1	Motif.3	AT1G16060.2	SRAVYLG
AT5G10510.3 ( 299) GRQVFYS 1	Motif.3	AT5G10510.3	GRQVFYS
AT5G10510.2 ( 390) NKDLYLG 1	Motif.3	AT5G10510.2	NKDLYLG
AT5G65510.1 ( 373) AYDIAAI 1	Motif.4	AT5G65510.1	AYDIAAI
AT5G57390.1 ( 345) AYDIAAI 1	Motif.4	AT5G57390.1	AYDIAAI
AT5G17430.1 ( 352) AYDIAAI 1	Motif.4	AT5G17430.1	AYDIAAI
AT5G10510.3 ( 430) AYDIAAI 1	Motif.4	AT5G10510.3	AYDIAAI
AT5G10510.2 ( 407) AYDIAAI 1	Motif.4	AT5G10510.2	AYDIAAI
AT5G10510.1 ( 395) AYDIAAI 1	Motif.4	AT5G10510.1	AYDIAAI
AT3G20840.1 ( 323) AYDIAAI 1	Motif.4	AT3G20840.1	AYDIAAI
AT1G79700.2 ( 194) AYDIAAI 1	Motif.4	AT1G79700.2	AYDIAAI
AT1G79700.1 ( 184) AYDIAAI 1	Motif.4	AT1G79700.1	AYDIAAI
AT1G72570.1 ( 365) AYDIAAI 1	Motif.4	AT1G72570.1	AYDIAAI
AT1G51190.1 ( 332) AYDIAAI 1	Motif.4	AT1G51190.1	AYDIAAI
AT1G16060.2 ( 130) AYDIAAI 1	Motif.4	AT1G16060.2	AYDIAAI
AT1G16060.1 ( 200) AYDIAAI 1	Motif.4	AT1G16060.1	AYDIAAI
AT5G67180.1 ( 227) AYDKAAI 1	Motif.4	AT5G67180.1	AYDKAAI
AT4G36920.2 ( 262) AYDKAAI 1	Motif.4	AT4G36920.2	AYDKAAI
AT4G36920.1 ( 262) AYDKAAI 1	Motif.4	AT4G36920.1	AYDKAAI
AT2G28550.3 ( 284) AYDKAAI 1	Motif.4	AT2G28550.3	AYDKAAI
AT2G28550.2 ( 269) AYDKAAI 1	Motif.4	AT2G28550.2	AYDKAAI
AT2G28550.1 ( 269) AYDKAAI 1	Motif.4	AT2G28550.1	AYDKAAI
AT3G54320.3 ( 207) AYDMAAI 1	Motif.4	AT3G54320.3	AYDMAAI
AT3G54320.1 ( 207) AYDMAAI 1	Motif.4	AT3G54320.1	AYDMAAI
AT3G54990.2 ( 160) AYDRAAI 1	Motif.4	AT3G54990.2	AYDRAAI
AT3G54990.1 ( 160) AYDRAAI 1	Motif.4	AT3G54990.1	AYDRAAI
AT2G39250.1 ( 146) AYDRAAI 1	Motif.4	AT2G39250.1	AYDRAAI
AT4G37750.1 ( 425) AYDVAAI 1	Motif.4	AT4G37750.1	AYDVAAI
AT5G60120.2 ( 198) AYDRAAV 1	Motif.4	AT5G60120.2	AYDRAAV
AT5G60120.1 ( 198) AYDRAAV 1	Motif.4	AT5G60120.1	AYDRAAV
AT2G41710.3 ( 153) AYDLAAL 1	Motif.4	AT2G41710.3	AYDLAAL
AT2G41710.2 ( 118) AYDLAAL 1	Motif.4	AT2G41710.2	AYDLAAL
AT2G41710.1 ( 118) AYDLAAL 1	Motif.4	AT2G41710.1	AYDLAAL
AT5G65510.1 ( 321) RRKSSGF 1	Motif.5	AT5G65510.1	RRKSSGF
AT5G57390.1 ( 293) RRKSSGF 1	Motif.5	AT5G57390.1	RRKSSGF
AT5G17430.1 ( 300) RRKSSGF 1	Motif.5	AT5G17430.1	RRKSSGF
AT5G10510.3 ( 378) RRKSSGF 1	Motif.5	AT5G10510.3	RRKSSGF
AT5G10510.2 ( 355) RRKSSGF 1	Motif.5	AT5G10510.2	RRKSSGF
AT5G10510.1 ( 343) RRKSSGF 1	Motif.5	AT5G10510.1	RRKSSGF
AT4G37750.1 ( 373) RRKSSGF 1	Motif.5	AT4G37750.1	RRKSSGF
AT3G20840.1 ( 271) RRKSSGF 1	Motif.5	AT3G20840.1	RRKSSGF
AT2G41710.3 ( 195) RRKSSGF 1	Motif.5	AT2G41710.3	RRKSSGF
AT2G41710.1 ( 160) RRKSSGF 1	Motif.5	AT2G41710.1	RRKSSGF
AT1G79700.2 ( 142) RRKSSGF 1	Motif.5	AT1G79700.2	RRKSSGF
AT1G79700.1 ( 142) RRKSSGF 1	Motif.5	AT1G79700.1	RRKSSGF
AT1G51190.1 ( 280) RRKSSGF 1	Motif.5	AT1G51190.1	RRKSSGF
AT1G16060.2 ( 78) RRKSSGF 1	Motif.5	AT1G16060.2	RRKSSGF
AT1G16060.1 ( 148) RRKSSGF 1	Motif.5	AT1G16060.1	RRKSSGF
AT5G60120.2 ( 240) RRQSSGF 1	Motif.5	AT5G60120.2	RRQSSGF
AT5G60120.1 ( 240) RRQSSGF 1	Motif.5	AT5G60120.1	RRQSSGF
AT3G54320.3 ( 155) RRQSSGF 1	Motif.5	AT3G54320.3	RRQSSGF
AT3G54320.1 ( 155) RRQSSGF 1	Motif.5	AT3G54320.1	RRQSSGF
AT5G67180.1 ( 176) RRQSTGF 1	Motif.5	AT5G67180.1	RRQSTGF
AT4G36920.2 ( 211) RRQSTGF 1	Motif.5	AT4G36920.2	RRQSTGF
AT4G36920.1 ( 211) RRQSTGF 1	Motif.5	AT4G36920.1	RRQSTGF
AT2G28550.3 ( 233) RRQSTGF 1	Motif.5	AT2G28550.3	RRQSTGF
AT2G28550.2 ( 233) RRQSTGF 1	Motif.5	AT2G28550.2	RRQSTGF
AT2G28550.1 ( 233) RRQSTGF 1	Motif.5	AT2G28550.1	RRQSTGF
AT1G72570.1 ( 313) RRNSSGF 1	Motif.5	AT1G72570.1	RRNSSGF
AT2G41710.2 ( 165) GRKSSGF 1	Motif.5	AT2G41710.2	GRKSSGF
AT3G54990.2 ( 202) RRESASF 1	Motif.5	AT3G54990.2	RRESASF
AT3G54990.1 ( 202) RRESASF 1	Motif.5	AT3G54990.1	RRESASF
AT2G39250.1 ( 301) VVASSGF 1	Motif.5	AT2G39250.1	VVASSGF
AT5G65510.1 ( 283) AALKYWG 1	Motif.6	AT5G65510.1	AALKYWG
AT5G57390.1 ( 255) AALKYWG 1	Motif.6	AT5G57390.1	AALKYWG
AT5G17430.1 ( 262) AALKYWG 1	Motif.6	AT5G17430.1	AALKYWG
AT4G37750.1 ( 335) AALKYWG 1	Motif.6	AT4G37750.1	AALKYWG
AT3G54320.3 ( 117) AALKYWG 1	Motif.6	AT3G54320.3	AALKYWG
AT3G54320.1 ( 117) AALKYWG 1	Motif.6	AT3G54320.1	AALKYWG
AT3G20840.1 ( 233) AALKYWG 1	Motif.6	AT3G20840.1	AALKYWG
AT1G79700.2 ( 104) AALKYWG 1	Motif.6	AT1G79700.2	AALKYWG
AT1G79700.1 ( 104) AALKYWG 1	Motif.6	AT1G79700.1	AALKYWG
AT1G72570.1 ( 275) AALKYWG 1	Motif.6	AT1G72570.1	AALKYWG
AT1G51190.1 ( 242) AALKYWG 1	Motif.6	AT1G51190.1	AALKYWG
AT1G16060.2 ( 40) AALKYWG 1	Motif.6	AT1G16060.2	AALKYWG
AT1G16060.1 ( 110) AALKYWG 1	Motif.6	AT1G16060.1	AALKYWG
AT5G10510.3 ( 340) AALKYWN 1	Motif.6	AT5G10510.3	AALKYWN
AT5G10510.2 ( 317) AALKYWN 1	Motif.6	AT5G10510.2	AALKYWN
AT5G10510.1 ( 305) AALKYWN 1	Motif.6	AT5G10510.1	AALKYWN
AT5G67180.1 ( 138) AAIKFRG 1	Motif.6	AT5G67180.1	AAIKFRG
AT4G36920.2 ( 173) AAIKFRG 1	Motif.6	AT4G36920.2	AAIKFRG
AT4G36920.1 ( 173) AAIKFRG 1	Motif.6	AT4G36920.1	AAIKFRG
AT2G28550.3 ( 195) AAIKFRG 1	Motif.6	AT2G28550.3	AAIKFRG
AT2G28550.2 ( 195) AAIKFRG 1	Motif.6	AT2G28550.2	AAIKFRG
AT2G28550.1 ( 195) AAIKFRG 1	Motif.6	AT2G28550.1	AAIKFRG
AT2G41710.3 ( 259) GYIKWWG 1	Motif.6	AT2G41710.3	GYIKWWG
AT2G41710.2 ( 229) GYIKWWG 1	Motif.6	AT2G41710.2	GYIKWWG
AT2G41710.1 ( 224) GYIKWWG 1	Motif.6	AT2G41710.1	GYIKWWG
AT3G54990.1 ( 243) AAIKYNE 1	Motif.6	AT3G54990.1	AAIKYNE
AT5G60120.2 ( 280) AAVQWKG 1	Motif.6	AT5G60120.2	AAVQWKG
AT5G60120.1 ( 280) AAVQWKG 1	Motif.6	AT5G60120.1	AAVQWKG
AT5G65510.1 ( 344) GRWQARI 1	Motif.7	AT5G65510.1	GRWQARI
AT5G57390.1 ( 316) GRWQARI 1	Motif.7	AT5G57390.1	GRWQARI
AT5G17430.1 ( 323) GRWQARI 1	Motif.7	AT5G17430.1	GRWQARI
AT5G10510.3 ( 401) GRWQARI 1	Motif.7	AT5G10510.3	GRWQARI
AT5G10510.2 ( 378) GRWQARI 1	Motif.7	AT5G10510.2	GRWQARI
AT5G10510.1 ( 366) GRWQARI 1	Motif.7	AT5G10510.1	GRWQARI
AT4G37750.1 ( 396) GRWQARI 1	Motif.7	AT4G37750.1	GRWQARI
AT3G20840.1 ( 294) GRWQARI 1	Motif.7	AT3G20840.1	GRWQARI
AT1G72570.1 ( 336) GRWQARI 1	Motif.7	AT1G72570.1	GRWQARI
AT1G51190.1 ( 303) GRWQARI 1	Motif.7	AT1G51190.1	GRWQARI
AT3G54320.3 ( 178) GRWEARI 1	Motif.7	AT3G54320.3	GRWEARI
AT3G54320.1 ( 178) GRWEARI 1	Motif.7	AT3G54320.1	GRWEARI
AT1G79700.2 ( 165) GRWEARI 1	Motif.7	AT1G79700.2	GRWEARI
AT1G79700.1 ( 165) GRWEARI 1	Motif.7	AT1G79700.1	GRWEARI
AT1G16060.1 ( 171) GRWEARI 1	Motif.7	AT1G16060.1	GRWEARI
AT4G36920.2 ( 233) GRWEARM 1	Motif.7	AT4G36920.2	GRWEARM
AT4G36920.1 ( 233) GRWEARM 1	Motif.7	AT4G36920.1	GRWEARM
AT2G28550.3 ( 255) GRWEARM 1	Motif.7	AT2G28550.3	GRWEARM
AT2G28550.2 ( 255) GRWEARM 1	Motif.7	AT2G28550.2	GRWEARM
AT2G28550.1 ( 255) GRWEARM 1	Motif.7	AT2G28550.1	GRWEARM
AT5G67180.1 ( 198) GRWESRL 1	Motif.7	AT5G67180.1	GRWESRL
AT5G60120.2 ( 262) GGWGAQM 1	Motif.7	AT5G60120.2	GGWGAQM
AT5G60120.1 ( 262) GGWGAQM 1	Motif.7	AT5G60120.1	GGWGAQM
AT2G41710.3 ( 213) SRWDASA 1	Motif.7	AT2G41710.3	SRWDASA
AT2G41710.2 ( 183) SRWDASA 1	Motif.7	AT2G41710.2	SRWDASA
AT2G41710.1 ( 178) SRWDASA 1	Motif.7	AT2G41710.1	SRWDASA
AT4G37750.1 ( 441) NFDITRY 1	Motif.8	AT4G37750.1	NFDITRY
AT1G16060.2 ( 146) NFDISRY 1	Motif.8	AT1G16060.2	NFDISRY
AT1G16060.1 ( 216) NFDISRY 1	Motif.8	AT1G16060.1	NFDISRY
AT1G72570.1 ( 381) NFDINRY 1	Motif.8	AT1G72570.1	NFDINRY
AT5G10510.3 ( 352) NFPITNY 1	Motif.8	AT5G10510.3	NFPITNY
AT5G10510.2 ( 329) NFPITNY 1	Motif.8	AT5G10510.2	NFPITNY
AT5G10510.1 ( 317) NFPITNY 1	Motif.8	AT5G10510.1	NFPITNY
AT3G54320.3 ( 223) NFDISNY 1	Motif.8	AT3G54320.3	NFDISNY
AT3G54320.1 ( 223) NFDISNY 1	Motif.8	AT3G54320.1	NFDISNY
AT3G20840.1 ( 339) NFEINRY 1	Motif.8	AT3G20840.1	NFEINRY
AT1G51190.1 ( 348) NFEINRY 1	Motif.8	AT1G51190.1	NFEINRY
AT5G57390.1 ( 267) NFPISNY 1	Motif.8	AT5G57390.1	NFPISNY
AT2G41710.3 ( 169) NFPVTDY 1	Motif.8	AT2G41710.3	NFPVTDY
AT2G41710.2 ( 134) NFPVTDY 1	Motif.8	AT2G41710.2	NFPVTDY
AT2G41710.1 ( 134) NFPVTDY 1	Motif.8	AT2G41710.1	NFPVTDY
AT5G17430.1 ( 368) NFDMNRY 1	Motif.8	AT5G17430.1	NFDMNRY
AT1G79700.2 ( 210) NFDVSRY 1	Motif.8	AT1G79700.2	NFDVSRY
AT1G79700.1 ( 200) NFDVSRY 1	Motif.8	AT1G79700.1	NFDVSRY
AT5G67180.1 ( 150) NFDIEDY 1	Motif.8	AT5G67180.1	NFDIEDY
AT5G65510.1 ( 389) NFEMNRY 1	Motif.8	AT5G65510.1	NFEMNRY
AT4G36920.2 ( 185) NFNIDDY 1	Motif.8	AT4G36920.2	NFNIDDY
AT4G36920.1 ( 185) NFNIDDY 1	Motif.8	AT4G36920.1	NFNIDDY
AT3G54990.2 ( 176) NFVVDDY 1	Motif.8	AT3G54990.2	NFVVDDY
AT3G54990.1 ( 176) NFVVDDY 1	Motif.8	AT3G54990.1	NFVVDDY
AT5G60120.2 ( 214) NFVIGDY 1	Motif.8	AT5G60120.2	NFVIGDY
AT5G60120.1 ( 214) NFVIGDY 1	Motif.8	AT5G60120.1	NFVIGDY
AT2G39250.1 ( 162) NFIVDDY 1	Motif.8	AT2G39250.1	NFIVDDY
AT2G28550.3 ( 300) NFEMSSY 1	Motif.8	AT2G28550.3	NFEMSSY
AT2G28550.2 ( 285) NFEMSSY 1	Motif.8	AT2G28550.2	NFEMSSY
AT2G28550.1 ( 285) NFEMSSY 1	Motif.8	AT2G28550.1	NFEMSSY
AT5G65510.1 ( 232) YRGVTRH 1	Motif.9	AT5G65510.1	YRGVTRH
AT5G57390.1 ( 204) YRGVTRH 1	Motif.9	AT5G57390.1	YRGVTRH
AT5G17430.1 ( 313) YRGVTRH 1	Motif.9	AT5G17430.1	YRGVTRH
AT5G10510.3 ( 269) YRGVTRH 1	Motif.9	AT5G10510.3	YRGVTRH
AT5G10510.2 ( 269) YRGVTRH 1	Motif.9	AT5G10510.2	YRGVTRH
AT5G10510.1 ( 254) YRGVTRH 1	Motif.9	AT5G10510.1	YRGVTRH
AT4G37750.1 ( 284) YRGVTRH 1	Motif.9	AT4G37750.1	YRGVTRH
AT3G20840.1 ( 182) YRGVTRH 1	Motif.9	AT3G20840.1	YRGVTRH
AT1G72570.1 ( 224) YRGVTRH 1	Motif.9	AT1G72570.1	YRGVTRH
AT1G51190.1 ( 191) YRGVTRH 1	Motif.9	AT1G51190.1	YRGVTRH
AT3G54320.3 ( 168) YRGVARH 1	Motif.9	AT3G54320.3	YRGVARH
AT3G54320.1 ( 168) YRGVARH 1	Motif.9	AT3G54320.1	YRGVARH
AT1G79700.2 ( 155) YRGVARH 1	Motif.9	AT1G79700.2	YRGVARH
AT1G79700.1 ( 155) YRGVARH 1	Motif.9	AT1G79700.1	YRGVARH
AT5G67180.1 ( 97) YRGVTFY 1	Motif.9	AT5G67180.1	YRGVTFY
AT4G36920.2 ( 132) YRGVTFY 1	Motif.9	AT4G36920.2	YRGVTFY
AT4G36920.1 ( 132) YRGVTFY 1	Motif.9	AT4G36920.1	YRGVTFY
AT2G28550.3 ( 154) YRGVTFY 1	Motif.9	AT2G28550.3	YRGVTFY
AT2G28550.2 ( 154) YRGVTFY 1	Motif.9	AT2G28550.2	YRGVTFY
AT2G28550.1 ( 154) YRGVTFY 1	Motif.9	AT2G28550.1	YRGVTFY
AT1G16060.1 ( 161) YRGVAKH 1	Motif.9	AT1G16060.1	YRGVAKH
AT2G41710.3 ( 202) SRGIAKY 1	Motif.9	AT2G41710.3	SRGIAKY
AT2G41710.2 ( 172) SRGIAKY 1	Motif.9	AT2G41710.2	SRGIAKY
AT2G41710.1 ( 167) SRGIAKY 1	Motif.9	AT2G41710.1	SRGIAKY
AT5G60120.2 ( 253) YQGVALQ 1	Motif.9	AT5G60120.2	YQGVALQ
AT5G60120.1 ( 253) YQGVALQ 1	Motif.9	AT5G60120.1	YQGVALQ
AT3G54990.1 ( 292) YKGINRS 1	Motif.9	AT3G54990.1	YKGINRS
AT5G65510.1 ( 311) MTKQEFI 1	Motif.10	AT5G65510.1	MTKQEFI
AT5G10510.3 ( 368) MTKQEFI 1	Motif.10	AT5G10510.3	MTKQEFI
AT5G10510.2 ( 345) MTKQEFI 1	Motif.10	AT5G10510.2	MTKQEFI
AT5G10510.1 ( 333) MTKQEFI 1	Motif.10	AT5G10510.1	MTKQEFI
AT4G36920.2 ( 201) LTKEEFV 1	Motif.10	AT4G36920.2	LTKEEFV
AT4G36920.1 ( 201) LTKEEFV 1	Motif.10	AT4G36920.1	LTKEEFV
AT5G57390.1 ( 283) MTRQEFV 1	Motif.10	AT5G57390.1	MTRQEFV
AT3G20840.1 ( 261) MTRQEFV 1	Motif.10	AT3G20840.1	MTRQEFV
AT1G51190.1 ( 270) MTRQEFV 1	Motif.10	AT1G51190.1	MTRQEFV
AT5G17430.1 ( 290) MTRQEYV 1	Motif.10	AT5G17430.1	MTRQEYV
AT4G37750.1 ( 363) MTRQEYV 1	Motif.10	AT4G37750.1	MTRQEYV
AT2G39250.1 ( 178) LSKEEFV 1	Motif.10	AT2G39250.1	LSKEEFV
AT2G28550.3 ( 223) LSKEEFV 1	Motif.10	AT2G28550.3	LSKEEFV
AT2G28550.2 ( 223) LSKEEFV 1	Motif.10	AT2G28550.2	LSKEEFV
AT2G28550.1 ( 223) LSKEEFV 1	Motif.10	AT2G28550.1	LSKEEFV
AT5G67180.1 ( 166) LTKEEFM 1	Motif.10	AT5G67180.1	LTKEEFM
AT1G72570.1 ( 303) MNRQEFV 1	Motif.10	AT1G72570.1	MNRQEFV
AT1G79700.2 ( 132) QSKEEYI 1	Motif.10	AT1G79700.2	QSKEEYI
AT1G79700.1 ( 132) QSKEEYI 1	Motif.10	AT1G79700.1	QSKEEYI
AT1G16060.2 ( 68) QSKEEYI 1	Motif.10	AT1G16060.2	QSKEEYI
AT1G16060.1 ( 138) QSKEEYI 1	Motif.10	AT1G16060.1	QSKEEYI
AT5G60120.2 ( 230) LSKEEVV 1	Motif.10	AT5G60120.2	LSKEEVV
AT5G60120.1 ( 230) LSKEEVV 1	Motif.10	AT5G60120.1	LSKEEVV
AT3G54320.3 ( 145) VTKEEYL 1	Motif.10	AT3G54320.3	VTKEEYL
AT3G54320.1 ( 145) VTKEEYL 1	Motif.10	AT3G54320.1	VTKEEYL
AT2G41710.3 ( 185) LSREEYL 1	Motif.10	AT2G41710.3	LSREEYL
AT2G41710.2 ( 150) LSREEYL 1	Motif.10	AT2G41710.2	LSREEYL
AT2G41710.1 ( 150) LSREEYL 1	Motif.10	AT2G41710.1	LSREEYL
AT3G54990.2 ( 192) LNKVEFV 1	Motif.10	AT3G54990.2	LNKVEFV
AT3G54990.1 ( 192) LNKVEFV 1	Motif.10	AT3G54990.1	LNKVEFV
