# Supplementary material for: ggmotif: An R Package for the extraction and visualization of motifs from MEME software
Source: PLoS One. 2022 Nov 3;17(11):e0276979. doi: 10.1371/journal.pone.0276979 (PMC9632824; doi:10.1371/journal.pone.0276979)
Supplement: S2 Table — (XLSX) [file pone.0276979.s002.xlsx]

## Sheet: Sheet1
input.seq.id	length	num_site4seq	p.value.seq	motif_id	position	width	start.position	end.position	pvalue	ic	re	llr	p_value	e_value	bayes_threshold
AT1G16060.1	345	12	1.57e-45	motif_1	69	7	69	76	7.32e-10	26.6	28.6	595	3.3e-217	2.6e-138	8.77358
AT1G16060.1	345	12	1.57e-45	motif_7	170	7	170	177	1.12e-09	25.0	25.3	457	1.2e-155	4.3e-082	9.51186
AT1G16060.1	345	12	1.57e-45	motif_3	88	7	88	95	3.34e-09	27.6	26.5	550	1.6e-194	1.2e-115	8.77358
AT1G16060.1	345	12	1.57e-45	motif_9	160	7	160	167	7.50e-09	24.3	23.9	447	3.2e-148	5.4e-073	9.4959
AT1G16060.1	345	12	1.57e-45	motif_3	182	7	182	189	1.66e-05	27.6	26.5	550	1.6e-194	1.2e-115	8.77358
AT1G16060.1	345	12	1.57e-45	motif_10	137	7	137	144	1.49e-07	22.2	22.0	457	1.6e-148	1.3e-069	8.77358
AT1G16060.1	345	12	1.57e-45	motif_5	147	7	147	154	6.57e-09	26.6	23.7	493	2.0e-166	1.6e-087	8.77358
AT1G16060.1	345	12	1.57e-45	motif_8	215	7	215	222	8.18e-09	22.4	22.4	466	3.2e-154	2.5e-075	8.77358
AT1G16060.1	345	12	1.57e-45	motif_6	109	7	109	116	1.26e-09	24.3	24.5	475	1.5e-160	8.1e-084	8.79299
AT1G16060.1	345	12	1.57e-45	motif_8	121	7	121	128	1.31e-05	22.4	22.4	466	3.2e-154	2.5e-075	8.77358
AT1G16060.1	345	12	1.57e-45	motif_2	58	7	58	65	7.83e-09	27.5	27.3	569	1.6e-203	1.3e-124	8.77358
AT1G16060.1	345	12	1.57e-45	motif_4	199	7	199	206	1.12e-09	27.3	26.4	548	2.1e-193	1.6e-114	8.77358
AT1G16060.2	275	10	3.90e-41	motif_8	51	7	51	58	1.31e-05	22.4	22.4	466	3.2e-154	2.5e-075	8.77358
AT1G16060.2	275	10	3.90e-41	motif_7	100	7	100	107	1.12e-09	25.0	25.3	457	1.2e-155	4.3e-082	9.51186
AT1G16060.2	275	10	3.90e-41	motif_3	112	7	112	119	1.66e-05	27.6	26.5	550	1.6e-194	1.2e-115	8.77358
AT1G16060.2	275	10	3.90e-41	motif_6	39	7	39	46	1.26e-09	24.3	24.5	475	1.5e-160	8.1e-084	8.79299
AT1G16060.2	275	10	3.90e-41	motif_8	145	7	145	152	8.18e-09	22.4	22.4	466	3.2e-154	2.5e-075	8.77358
AT1G16060.2	275	10	3.90e-41	motif_9	90	7	90	97	7.50e-09	24.3	23.9	447	3.2e-148	5.4e-073	9.4959
AT1G16060.2	275	10	3.90e-41	motif_5	77	7	77	84	6.57e-09	26.6	23.7	493	2.0e-166	1.6e-087	8.77358
AT1G16060.2	275	10	3.90e-41	motif_4	129	7	129	136	1.12e-09	27.3	26.4	548	2.1e-193	1.6e-114	8.77358
AT1G16060.2	275	10	3.90e-41	motif_3	18	7	18	25	9.19e-07	27.6	26.5	550	1.6e-194	1.2e-115	8.77358
AT1G16060.2	275	10	3.90e-41	motif_10	67	7	67	74	1.49e-07	22.2	22.0	457	1.6e-148	1.3e-069	8.77358
AT2G41710.1	423	10	1.99e-41	motif_2	70	7	70	77	8.81e-10	27.5	27.3	569	1.6e-203	1.3e-124	8.77358
AT2G41710.1	423	10	1.99e-41	motif_6	121	7	121	128	1.26e-09	24.3	24.5	475	1.5e-160	8.1e-084	8.79299
AT2G41710.1	423	10	1.99e-41	motif_7	177	7	177	184	2.11e-06	25.0	25.3	457	1.2e-155	4.3e-082	9.51186
AT2G41710.1	423	10	1.99e-41	motif_5	159	7	159	166	6.57e-09	26.6	23.7	493	2.0e-166	1.6e-087	8.77358
AT2G41710.1	423	10	1.99e-41	motif_6	223	7	223	230	2.77e-08	24.3	24.5	475	1.5e-160	8.1e-084	8.79299
AT2G41710.1	423	10	1.99e-41	motif_10	149	7	149	156	3.08e-07	22.2	22.0	457	1.6e-148	1.3e-069	8.77358
AT2G41710.1	423	10	1.99e-41	motif_1	81	7	81	88	7.32e-10	26.6	28.6	595	3.3e-217	2.6e-138	8.77358
AT2G41710.1	423	10	1.99e-41	motif_8	133	7	133	140	3.59e-08	22.4	22.4	466	3.2e-154	2.5e-075	8.77358
AT2G41710.1	423	10	1.99e-41	motif_9	166	7	166	173	7.75e-07	24.3	23.9	447	3.2e-148	5.4e-073	9.4959
AT2G41710.1	423	10	1.99e-41	motif_3	100	7	100	107	1.48e-09	27.6	26.5	550	1.6e-194	1.2e-115	8.77358
AT2G41710.2	428	10	5.46e-40	motif_6	228	7	228	235	2.77e-08	24.3	24.5	475	1.5e-160	8.1e-084	8.79299
AT2G41710.2	428	10	5.46e-40	motif_2	70	7	70	77	8.81e-10	27.5	27.3	569	1.6e-203	1.3e-124	8.77358
AT2G41710.2	428	10	5.46e-40	motif_3	100	7	100	107	1.48e-09	27.6	26.5	550	1.6e-194	1.2e-115	8.77358
AT2G41710.2	428	10	5.46e-40	motif_5	164	7	164	171	2.07e-07	26.6	23.7	493	2.0e-166	1.6e-087	8.77358
AT2G41710.2	428	10	5.46e-40	motif_9	171	7	171	178	7.75e-07	24.3	23.9	447	3.2e-148	5.4e-073	9.4959
AT2G41710.2	428	10	5.46e-40	motif_8	133	7	133	140	3.59e-08	22.4	22.4	466	3.2e-154	2.5e-075	8.77358
AT2G41710.2	428	10	5.46e-40	motif_7	182	7	182	189	2.11e-06	25.0	25.3	457	1.2e-155	4.3e-082	9.51186
AT2G41710.2	428	10	5.46e-40	motif_6	121	7	121	128	1.26e-09	24.3	24.5	475	1.5e-160	8.1e-084	8.79299
AT2G41710.2	428	10	5.46e-40	motif_1	81	7	81	88	7.32e-10	26.6	28.6	595	3.3e-217	2.6e-138	8.77358
AT2G41710.2	428	10	5.46e-40	motif_10	149	7	149	156	3.08e-07	22.2	22.0	457	1.6e-148	1.3e-069	8.77358
AT2G41710.3	458	10	1.67e-38	motif_8	168	7	168	175	3.59e-08	22.4	22.4	466	3.2e-154	2.5e-075	8.77358
AT2G41710.3	458	10	1.67e-38	motif_6	258	7	258	265	2.77e-08	24.3	24.5	475	1.5e-160	8.1e-084	8.79299
AT2G41710.3	458	10	1.67e-38	motif_1	116	7	116	123	7.32e-10	26.6	28.6	595	3.3e-217	2.6e-138	8.77358
AT2G41710.3	458	10	1.67e-38	motif_7	212	7	212	219	2.11e-06	25.0	25.3	457	1.2e-155	4.3e-082	9.51186
AT2G41710.3	458	10	1.67e-38	motif_3	135	7	135	142	1.48e-09	27.6	26.5	550	1.6e-194	1.2e-115	8.77358
AT2G41710.3	458	10	1.67e-38	motif_10	184	7	184	191	3.08e-07	22.2	22.0	457	1.6e-148	1.3e-069	8.77358
AT2G41710.3	458	10	1.67e-38	motif_9	201	7	201	208	7.75e-07	24.3	23.9	447	3.2e-148	5.4e-073	9.4959
AT2G41710.3	458	10	1.67e-38	motif_2	70	7	70	77	7.83e-09	27.5	27.3	569	1.6e-203	1.3e-124	8.77358
AT2G41710.3	458	10	1.67e-38	motif_6	156	7	156	163	1.26e-09	24.3	24.5	475	1.5e-160	8.1e-084	8.79299
AT2G41710.3	458	10	1.67e-38	motif_5	194	7	194	201	6.57e-09	26.6	23.7	493	2.0e-166	1.6e-087	8.77358
AT3G20840.1	574	13	3.21e-46	motif_4	322	7	322	329	1.12e-09	27.3	26.4	548	2.1e-193	1.6e-114	8.77358
AT3G20840.1	574	13	3.21e-46	motif_10	260	7	260	267	1.04e-08	22.2	22.0	457	1.6e-148	1.3e-069	8.77358
AT3G20840.1	574	13	3.21e-46	motif_8	426	7	426	433	4.98e-05	22.4	22.4	466	3.2e-154	2.5e-075	8.77358
AT3G20840.1	574	13	3.21e-46	motif_5	270	7	270	277	6.57e-09	26.6	23.7	493	2.0e-166	1.6e-087	8.77358
AT3G20840.1	574	13	3.21e-46	motif_8	338	7	338	345	2.89e-08	22.4	22.4	466	3.2e-154	2.5e-075	8.77358
AT3G20840.1	574	13	3.21e-46	motif_1	192	7	192	199	7.32e-10	26.6	28.6	595	3.3e-217	2.6e-138	8.77358
AT3G20840.1	574	13	3.21e-46	motif_2	283	7	283	290	8.81e-10	27.5	27.3	569	1.6e-203	1.3e-124	8.77358
AT3G20840.1	574	13	3.21e-46	motif_7	293	7	293	300	4.76e-10	25.0	25.3	457	1.2e-155	4.3e-082	9.51186
AT3G20840.1	574	13	3.21e-46	motif_2	181	7	181	188	8.81e-10	27.5	27.3	569	1.6e-203	1.3e-124	8.77358
AT3G20840.1	574	13	3.21e-46	motif_3	305	7	305	312	5.63e-06	27.6	26.5	550	1.6e-194	1.2e-115	8.77358
AT3G20840.1	574	13	3.21e-46	motif_8	244	7	244	251	2.20e-08	22.4	22.4	466	3.2e-154	2.5e-075	8.77358
AT3G20840.1	574	13	3.21e-46	motif_3	211	7	211	218	3.34e-09	27.6	26.5	550	1.6e-194	1.2e-115	8.77358
AT3G20840.1	574	13	3.21e-46	motif_6	232	7	232	239	1.26e-09	24.3	24.5	475	1.5e-160	8.1e-084	8.79299
AT3G54320.1	438	12	6.78e-45	motif_5	154	7	154	161	1.29e-08	26.6	23.7	493	2.0e-166	1.6e-087	8.77358
AT3G54320.1	438	12	6.78e-45	motif_3	189	7	189	196	1.66e-05	27.6	26.5	550	1.6e-194	1.2e-115	8.77358
AT3G54320.1	438	12	6.78e-45	motif_2	65	7	65	72	8.81e-10	27.5	27.3	569	1.6e-203	1.3e-124	8.77358
AT3G54320.1	438	12	6.78e-45	motif_4	206	7	206	213	3.31e-09	27.3	26.4	548	2.1e-193	1.6e-114	8.77358
AT3G54320.1	438	12	6.78e-45	motif_8	222	7	222	229	2.20e-08	22.4	22.4	466	3.2e-154	2.5e-075	8.77358
AT3G54320.1	438	12	6.78e-45	motif_10	144	7	144	151	2.47e-07	22.2	22.0	457	1.6e-148	1.3e-069	8.77358
AT3G54320.1	438	12	6.78e-45	motif_8	128	7	128	135	4.35e-05	22.4	22.4	466	3.2e-154	2.5e-075	8.77358
AT3G54320.1	438	12	6.78e-45	motif_9	167	7	167	174	2.65e-09	24.3	23.9	447	3.2e-148	5.4e-073	9.4959
AT3G54320.1	438	12	6.78e-45	motif_3	95	7	95	102	1.48e-09	27.6	26.5	550	1.6e-194	1.2e-115	8.77358
AT3G54320.1	438	12	6.78e-45	motif_1	76	7	76	83	2.07e-09	26.6	28.6	595	3.3e-217	2.6e-138	8.77358
AT3G54320.1	438	12	6.78e-45	motif_7	177	7	177	184	1.12e-09	25.0	25.3	457	1.2e-155	4.3e-082	9.51186
AT3G54320.1	438	12	6.78e-45	motif_6	116	7	116	123	1.26e-09	24.3	24.5	475	1.5e-160	8.1e-084	8.79299
AT3G54320.3	430	12	5.70e-45	motif_10	144	7	144	151	2.47e-07	22.2	22.0	457	1.6e-148	1.3e-069	8.77358
AT3G54320.3	430	12	5.70e-45	motif_6	116	7	116	123	1.26e-09	24.3	24.5	475	1.5e-160	8.1e-084	8.79299
AT3G54320.3	430	12	5.70e-45	motif_7	177	7	177	184	1.12e-09	25.0	25.3	457	1.2e-155	4.3e-082	9.51186
AT3G54320.3	430	12	5.70e-45	motif_2	65	7	65	72	8.81e-10	27.5	27.3	569	1.6e-203	1.3e-124	8.77358
AT3G54320.3	430	12	5.70e-45	motif_5	154	7	154	161	1.29e-08	26.6	23.7	493	2.0e-166	1.6e-087	8.77358
AT3G54320.3	430	12	5.70e-45	motif_1	76	7	76	83	2.07e-09	26.6	28.6	595	3.3e-217	2.6e-138	8.77358
AT3G54320.3	430	12	5.70e-45	motif_4	206	7	206	213	3.31e-09	27.3	26.4	548	2.1e-193	1.6e-114	8.77358
AT3G54320.3	430	12	5.70e-45	motif_9	167	7	167	174	2.65e-09	24.3	23.9	447	3.2e-148	5.4e-073	9.4959
AT3G54320.3	430	12	5.70e-45	motif_3	189	7	189	196	1.66e-05	27.6	26.5	550	1.6e-194	1.2e-115	8.77358
AT3G54320.3	430	12	5.70e-45	motif_3	95	7	95	102	1.48e-09	27.6	26.5	550	1.6e-194	1.2e-115	8.77358
AT3G54320.3	430	12	5.70e-45	motif_8	222	7	222	229	2.20e-08	22.4	22.4	466	3.2e-154	2.5e-075	8.77358
AT3G54320.3	430	12	5.70e-45	motif_8	128	7	128	135	4.35e-05	22.4	22.4	466	3.2e-154	2.5e-075	8.77358
AT3G54990.1	346	11	4.28e-38	motif_3	142	7	142	149	1.48e-09	27.6	26.5	550	1.6e-194	1.2e-115	8.77358
AT3G54990.1	346	11	4.28e-38	motif_5	201	7	201	208	2.43e-06	26.6	23.7	493	2.0e-166	1.6e-087	8.77358
AT3G54990.1	346	11	4.28e-38	motif_5	321	7	321	328	5.50e-05	26.6	23.7	493	2.0e-166	1.6e-087	8.77358
AT3G54990.1	346	11	4.28e-38	motif_9	291	7	291	298	1.31e-05	24.3	23.9	447	3.2e-148	5.4e-073	9.4959
AT3G54990.1	346	11	4.28e-38	motif_8	175	7	175	182	8.46e-08	22.4	22.4	466	3.2e-154	2.5e-075	8.77358
AT3G54990.1	346	11	4.28e-38	motif_2	122	7	122	129	4.85e-09	27.5	27.3	569	1.6e-203	1.3e-124	8.77358
AT3G54990.1	346	11	4.28e-38	motif_10	191	7	191	198	3.23e-07	22.2	22.0	457	1.6e-148	1.3e-069	8.77358
AT3G54990.1	346	11	4.28e-38	motif_6	242	7	242	249	7.87e-07	24.3	24.5	475	1.5e-160	8.1e-084	8.79299
AT3G54990.1	346	11	4.28e-38	motif_9	214	7	214	221	4.19e-05	24.3	23.9	447	3.2e-148	5.4e-073	9.4959
AT3G54990.1	346	11	4.28e-38	motif_4	159	7	159	166	5.28e-09	27.3	26.4	548	2.1e-193	1.6e-114	8.77358
AT3G54990.1	346	11	4.28e-38	motif_1	133	7	133	140	7.32e-10	26.6	28.6	595	3.3e-217	2.6e-138	8.77358
AT3G54990.2	247	8	1.78e-39	motif_1	133	7	133	140	7.32e-10	26.6	28.6	595	3.3e-217	2.6e-138	8.77358
AT3G54990.2	247	8	1.78e-39	motif_9	214	7	214	221	4.19e-05	24.3	23.9	447	3.2e-148	5.4e-073	9.4959
AT3G54990.2	247	8	1.78e-39	motif_10	191	7	191	198	3.23e-07	22.2	22.0	457	1.6e-148	1.3e-069	8.77358
AT3G54990.2	247	8	1.78e-39	motif_8	175	7	175	182	8.46e-08	22.4	22.4	466	3.2e-154	2.5e-075	8.77358
AT3G54990.2	247	8	1.78e-39	motif_2	122	7	122	129	4.85e-09	27.5	27.3	569	1.6e-203	1.3e-124	8.77358
AT3G54990.2	247	8	1.78e-39	motif_5	201	7	201	208	2.43e-06	26.6	23.7	493	2.0e-166	1.6e-087	8.77358
AT3G54990.2	247	8	1.78e-39	motif_3	142	7	142	149	1.48e-09	27.6	26.5	550	1.6e-194	1.2e-115	8.77358
AT3G54990.2	247	8	1.78e-39	motif_4	159	7	159	166	5.28e-09	27.3	26.4	548	2.1e-193	1.6e-114	8.77358
AT4G36920.1	432	12	6.50e-44	motif_8	184	7	184	191	7.60e-08	22.4	22.4	466	3.2e-154	2.5e-075	8.77358
AT4G36920.1	432	12	6.50e-44	motif_4	261	7	261	268	2.68e-09	27.3	26.4	548	2.1e-193	1.6e-114	8.77358
AT4G36920.1	432	12	6.50e-44	motif_8	277	7	277	284	9.30e-05	22.4	22.4	466	3.2e-154	2.5e-075	8.77358
AT4G36920.1	432	12	6.50e-44	motif_2	131	7	131	138	4.85e-09	27.5	27.3	569	1.6e-203	1.3e-124	8.77358
AT4G36920.1	432	12	6.50e-44	motif_3	244	7	244	251	4.37e-06	27.6	26.5	550	1.6e-194	1.2e-115	8.77358
AT4G36920.1	432	12	6.50e-44	motif_4	168	7	168	175	5.28e-09	27.3	26.4	548	2.1e-193	1.6e-114	8.77358
AT4G36920.1	432	12	6.50e-44	motif_10	200	7	200	207	3.30e-09	22.2	22.0	457	1.6e-148	1.3e-069	8.77358
AT4G36920.1	432	12	6.50e-44	motif_1	142	7	142	149	7.32e-10	26.6	28.6	595	3.3e-217	2.6e-138	8.77358
AT4G36920.1	432	12	6.50e-44	motif_5	210	7	210	217	1.95e-08	26.6	23.7	493	2.0e-166	1.6e-087	8.77358
AT4G36920.1	432	12	6.50e-44	motif_3	151	7	151	158	1.48e-09	27.6	26.5	550	1.6e-194	1.2e-115	8.77358
AT4G36920.1	432	12	6.50e-44	motif_7	232	7	232	239	1.75e-09	25.0	25.3	457	1.2e-155	4.3e-082	9.51186
AT4G36920.1	432	12	6.50e-44	motif_2	223	7	223	230	2.40e-09	27.5	27.3	569	1.6e-203	1.3e-124	8.77358
AT4G36920.2	432	12	6.50e-44	motif_4	168	7	168	175	5.28e-09	27.3	26.4	548	2.1e-193	1.6e-114	8.77358
AT4G36920.2	432	12	6.50e-44	motif_10	200	7	200	207	3.30e-09	22.2	22.0	457	1.6e-148	1.3e-069	8.77358
AT4G36920.2	432	12	6.50e-44	motif_2	223	7	223	230	2.40e-09	27.5	27.3	569	1.6e-203	1.3e-124	8.77358
AT4G36920.2	432	12	6.50e-44	motif_7	232	7	232	239	1.75e-09	25.0	25.3	457	1.2e-155	4.3e-082	9.51186
AT4G36920.2	432	12	6.50e-44	motif_4	261	7	261	268	2.68e-09	27.3	26.4	548	2.1e-193	1.6e-114	8.77358
AT4G36920.2	432	12	6.50e-44	motif_5	210	7	210	217	1.95e-08	26.6	23.7	493	2.0e-166	1.6e-087	8.77358
AT4G36920.2	432	12	6.50e-44	motif_8	277	7	277	284	9.30e-05	22.4	22.4	466	3.2e-154	2.5e-075	8.77358
AT4G36920.2	432	12	6.50e-44	motif_3	151	7	151	158	1.48e-09	27.6	26.5	550	1.6e-194	1.2e-115	8.77358
AT4G36920.2	432	12	6.50e-44	motif_2	131	7	131	138	4.85e-09	27.5	27.3	569	1.6e-203	1.3e-124	8.77358
AT4G36920.2	432	12	6.50e-44	motif_8	184	7	184	191	7.60e-08	22.4	22.4	466	3.2e-154	2.5e-075	8.77358
AT4G36920.2	432	12	6.50e-44	motif_3	244	7	244	251	4.37e-06	27.6	26.5	550	1.6e-194	1.2e-115	8.77358
AT4G36920.2	432	12	6.50e-44	motif_1	142	7	142	149	7.32e-10	26.6	28.6	595	3.3e-217	2.6e-138	8.77358
AT1G51190.1	568	13	2.91e-46	motif_4	331	7	331	338	1.12e-09	27.3	26.4	548	2.1e-193	1.6e-114	8.77358
AT1G51190.1	568	13	2.91e-46	motif_8	442	7	442	449	5.75e-05	22.4	22.4	466	3.2e-154	2.5e-075	8.77358
AT1G51190.1	568	13	2.91e-46	motif_7	302	7	302	309	4.76e-10	25.0	25.3	457	1.2e-155	4.3e-082	9.51186
AT1G51190.1	568	13	2.91e-46	motif_6	241	7	241	248	1.26e-09	24.3	24.5	475	1.5e-160	8.1e-084	8.79299
AT1G51190.1	568	13	2.91e-46	motif_5	279	7	279	286	6.57e-09	26.6	23.7	493	2.0e-166	1.6e-087	8.77358
AT1G51190.1	568	13	2.91e-46	motif_8	253	7	253	260	2.20e-08	22.4	22.4	466	3.2e-154	2.5e-075	8.77358
AT1G51190.1	568	13	2.91e-46	motif_2	190	7	190	197	8.81e-10	27.5	27.3	569	1.6e-203	1.3e-124	8.77358
AT1G51190.1	568	13	2.91e-46	motif_2	292	7	292	299	8.81e-10	27.5	27.3	569	1.6e-203	1.3e-124	8.77358
AT1G51190.1	568	13	2.91e-46	motif_3	314	7	314	321	5.63e-06	27.6	26.5	550	1.6e-194	1.2e-115	8.77358
AT1G51190.1	568	13	2.91e-46	motif_10	269	7	269	276	1.04e-08	22.2	22.0	457	1.6e-148	1.3e-069	8.77358
AT1G51190.1	568	13	2.91e-46	motif_3	220	7	220	227	3.34e-09	27.6	26.5	550	1.6e-194	1.2e-115	8.77358
AT1G51190.1	568	13	2.91e-46	motif_8	347	7	347	354	2.89e-08	22.4	22.4	466	3.2e-154	2.5e-075	8.77358
AT1G51190.1	568	13	2.91e-46	motif_1	201	7	201	208	7.32e-10	26.6	28.6	595	3.3e-217	2.6e-138	8.77358
AT4G37750.1	555	12	5.20e-46	motif_2	283	7	283	290	8.81e-10	27.5	27.3	569	1.6e-203	1.3e-124	8.77358
AT4G37750.1	555	12	5.20e-46	motif_4	424	7	424	431	1.03e-08	27.3	26.4	548	2.1e-193	1.6e-114	8.77358
AT4G37750.1	555	12	5.20e-46	motif_8	346	7	346	353	6.65e-05	22.4	22.4	466	3.2e-154	2.5e-075	8.77358
AT4G37750.1	555	12	5.20e-46	motif_1	294	7	294	301	7.32e-10	26.6	28.6	595	3.3e-217	2.6e-138	8.77358
AT4G37750.1	555	12	5.20e-46	motif_7	395	7	395	402	4.76e-10	25.0	25.3	457	1.2e-155	4.3e-082	9.51186
AT4G37750.1	555	12	5.20e-46	motif_5	372	7	372	379	6.57e-09	26.6	23.7	493	2.0e-166	1.6e-087	8.77358
AT4G37750.1	555	12	5.20e-46	motif_10	362	7	362	369	1.80e-08	22.2	22.0	457	1.6e-148	1.3e-069	8.77358
AT4G37750.1	555	12	5.20e-46	motif_3	407	7	407	414	5.63e-06	27.6	26.5	550	1.6e-194	1.2e-115	8.77358
AT4G37750.1	555	12	5.20e-46	motif_2	385	7	385	392	8.81e-10	27.5	27.3	569	1.6e-203	1.3e-124	8.77358
AT4G37750.1	555	12	5.20e-46	motif_8	440	7	440	447	3.24e-09	22.4	22.4	466	3.2e-154	2.5e-075	8.77358
AT4G37750.1	555	12	5.20e-46	motif_6	334	7	334	341	1.26e-09	24.3	24.5	475	1.5e-160	8.1e-084	8.79299
AT4G37750.1	555	12	5.20e-46	motif_3	313	7	313	320	3.34e-09	27.6	26.5	550	1.6e-194	1.2e-115	8.77358
AT5G10510.1	569	12	6.73e-46	motif_4	394	7	394	401	1.12e-09	27.3	26.4	548	2.1e-193	1.6e-114	8.77358
AT5G10510.1	569	12	6.73e-46	motif_6	304	7	304	311	9.58e-09	24.3	24.5	475	1.5e-160	8.1e-084	8.79299
AT5G10510.1	569	12	6.73e-46	motif_3	377	7	377	384	5.63e-06	27.6	26.5	550	1.6e-194	1.2e-115	8.77358
AT5G10510.1	569	12	6.73e-46	motif_7	365	7	365	372	4.76e-10	25.0	25.3	457	1.2e-155	4.3e-082	9.51186
AT5G10510.1	569	12	6.73e-46	motif_8	316	7	316	323	2.20e-08	22.4	22.4	466	3.2e-154	2.5e-075	8.77358
AT5G10510.1	569	12	6.73e-46	motif_8	410	7	410	417	7.60e-08	22.4	22.4	466	3.2e-154	2.5e-075	8.77358
AT5G10510.1	569	12	6.73e-46	motif_5	342	7	342	349	6.57e-09	26.6	23.7	493	2.0e-166	1.6e-087	8.77358
AT5G10510.1	569	12	6.73e-46	motif_1	264	7	264	271	7.32e-10	26.6	28.6	595	3.3e-217	2.6e-138	8.77358
AT5G10510.1	569	12	6.73e-46	motif_10	332	7	332	339	3.30e-09	22.2	22.0	457	1.6e-148	1.3e-069	8.77358
AT5G10510.1	569	12	6.73e-46	motif_3	283	7	283	290	3.34e-09	27.6	26.5	550	1.6e-194	1.2e-115	8.77358
AT5G10510.1	569	12	6.73e-46	motif_2	253	7	253	260	8.81e-10	27.5	27.3	569	1.6e-203	1.3e-124	8.77358
AT5G10510.1	569	12	6.73e-46	motif_2	355	7	355	362	8.81e-10	27.5	27.3	569	1.6e-203	1.3e-124	8.77358
AT5G10510.2	581	11	8.32e-43	motif_4	406	7	406	413	1.12e-09	27.3	26.4	548	2.1e-193	1.6e-114	8.77358
AT5G10510.2	581	11	8.32e-43	motif_2	268	7	268	275	8.81e-10	27.5	27.3	569	1.6e-203	1.3e-124	8.77358
AT5G10510.2	581	11	8.32e-43	motif_7	377	7	377	384	4.76e-10	25.0	25.3	457	1.2e-155	4.3e-082	9.51186
AT5G10510.2	581	11	8.32e-43	motif_5	354	7	354	361	6.57e-09	26.6	23.7	493	2.0e-166	1.6e-087	8.77358
AT5G10510.2	581	11	8.32e-43	motif_8	328	7	328	335	2.20e-08	22.4	22.4	466	3.2e-154	2.5e-075	8.77358
AT5G10510.2	581	11	8.32e-43	motif_1	279	7	279	286	7.32e-10	26.6	28.6	595	3.3e-217	2.6e-138	8.77358
AT5G10510.2	581	11	8.32e-43	motif_8	422	7	422	429	7.60e-08	22.4	22.4	466	3.2e-154	2.5e-075	8.77358
AT5G10510.2	581	11	8.32e-43	motif_2	367	7	367	374	8.81e-10	27.5	27.3	569	1.6e-203	1.3e-124	8.77358
AT5G10510.2	581	11	8.32e-43	motif_3	389	7	389	396	5.63e-06	27.6	26.5	550	1.6e-194	1.2e-115	8.77358
AT5G10510.2	581	11	8.32e-43	motif_10	344	7	344	351	3.30e-09	22.2	22.0	457	1.6e-148	1.3e-069	8.77358
AT5G10510.2	581	11	8.32e-43	motif_6	316	7	316	323	9.58e-09	24.3	24.5	475	1.5e-160	8.1e-084	8.79299
AT5G10510.3	604	12	7.74e-43	motif_2	268	7	268	275	8.81e-10	27.5	27.3	569	1.6e-203	1.3e-124	8.77358
AT5G10510.3	604	12	7.74e-43	motif_1	279	7	279	286	7.32e-10	26.6	28.6	595	3.3e-217	2.6e-138	8.77358
AT5G10510.3	604	12	7.74e-43	motif_2	390	7	390	397	8.81e-10	27.5	27.3	569	1.6e-203	1.3e-124	8.77358
AT5G10510.3	604	12	7.74e-43	motif_3	412	7	412	419	5.63e-06	27.6	26.5	550	1.6e-194	1.2e-115	8.77358
AT5G10510.3	604	12	7.74e-43	motif_8	351	7	351	358	2.20e-08	22.4	22.4	466	3.2e-154	2.5e-075	8.77358
AT5G10510.3	604	12	7.74e-43	motif_6	339	7	339	346	9.58e-09	24.3	24.5	475	1.5e-160	8.1e-084	8.79299
AT5G10510.3	604	12	7.74e-43	motif_7	400	7	400	407	4.76e-10	25.0	25.3	457	1.2e-155	4.3e-082	9.51186
AT5G10510.3	604	12	7.74e-43	motif_3	298	7	298	305	3.52e-06	27.6	26.5	550	1.6e-194	1.2e-115	8.77358
AT5G10510.3	604	12	7.74e-43	motif_8	445	7	445	452	7.60e-08	22.4	22.4	466	3.2e-154	2.5e-075	8.77358
AT5G10510.3	604	12	7.74e-43	motif_5	377	7	377	384	6.57e-09	26.6	23.7	493	2.0e-166	1.6e-087	8.77358
AT5G10510.3	604	12	7.74e-43	motif_4	429	7	429	436	1.12e-09	27.3	26.4	548	2.1e-193	1.6e-114	8.77358
AT5G10510.3	604	12	7.74e-43	motif_10	367	7	367	374	3.30e-09	22.2	22.0	457	1.6e-148	1.3e-069	8.77358
AT5G17430.1	584	12	1.08e-45	motif_2	210	7	210	217	8.81e-10	27.5	27.3	569	1.6e-203	1.3e-124	8.77358
AT5G17430.1	584	12	1.08e-45	motif_1	221	7	221	228	7.32e-10	26.6	28.6	595	3.3e-217	2.6e-138	8.77358
AT5G17430.1	584	12	1.08e-45	motif_3	334	7	334	341	5.63e-06	27.6	26.5	550	1.6e-194	1.2e-115	8.77358
AT5G17430.1	584	12	1.08e-45	motif_3	240	7	240	247	3.34e-09	27.6	26.5	550	1.6e-194	1.2e-115	8.77358
AT5G17430.1	584	12	1.08e-45	motif_7	322	7	322	329	4.76e-10	25.0	25.3	457	1.2e-155	4.3e-082	9.51186
AT5G17430.1	584	12	1.08e-45	motif_5	299	7	299	306	6.57e-09	26.6	23.7	493	2.0e-166	1.6e-087	8.77358
AT5G17430.1	584	12	1.08e-45	motif_6	261	7	261	268	1.26e-09	24.3	24.5	475	1.5e-160	8.1e-084	8.79299
AT5G17430.1	584	12	1.08e-45	motif_10	289	7	289	296	1.80e-08	22.2	22.0	457	1.6e-148	1.3e-069	8.77358
AT5G17430.1	584	12	1.08e-45	motif_8	367	7	367	374	3.90e-08	22.4	22.4	466	3.2e-154	2.5e-075	8.77358
AT5G17430.1	584	12	1.08e-45	motif_4	351	7	351	358	1.12e-09	27.3	26.4	548	2.1e-193	1.6e-114	8.77358
AT5G17430.1	584	12	1.08e-45	motif_8	273	7	273	280	8.68e-06	22.4	22.4	466	3.2e-154	2.5e-075	8.77358
AT5G17430.1	584	12	1.08e-45	motif_2	312	7	312	319	8.81e-10	27.5	27.3	569	1.6e-203	1.3e-124	8.77358
AT5G57390.1	558	12	9.77e-47	motif_8	266	7	266	273	3.59e-08	22.4	22.4	466	3.2e-154	2.5e-075	8.77358
AT5G57390.1	558	12	9.77e-47	motif_2	203	7	203	210	8.81e-10	27.5	27.3	569	1.6e-203	1.3e-124	8.77358
AT5G57390.1	558	12	9.77e-47	motif_6	254	7	254	261	1.26e-09	24.3	24.5	475	1.5e-160	8.1e-084	8.79299
AT5G57390.1	558	12	9.77e-47	motif_7	315	7	315	322	4.76e-10	25.0	25.3	457	1.2e-155	4.3e-082	9.51186
AT5G57390.1	558	12	9.77e-47	motif_3	233	7	233	240	3.34e-09	27.6	26.5	550	1.6e-194	1.2e-115	8.77358
AT5G57390.1	558	12	9.77e-47	motif_3	327	7	327	334	5.63e-06	27.6	26.5	550	1.6e-194	1.2e-115	8.77358
AT5G57390.1	558	12	9.77e-47	motif_8	360	7	360	367	8.18e-09	22.4	22.4	466	3.2e-154	2.5e-075	8.77358
AT5G57390.1	558	12	9.77e-47	motif_4	344	7	344	351	1.12e-09	27.3	26.4	548	2.1e-193	1.6e-114	8.77358
AT5G57390.1	558	12	9.77e-47	motif_5	292	7	292	299	6.57e-09	26.6	23.7	493	2.0e-166	1.6e-087	8.77358
AT5G57390.1	558	12	9.77e-47	motif_2	305	7	305	312	8.81e-10	27.5	27.3	569	1.6e-203	1.3e-124	8.77358
AT5G57390.1	558	12	9.77e-47	motif_1	214	7	214	221	7.32e-10	26.6	28.6	595	3.3e-217	2.6e-138	8.77358
AT5G57390.1	558	12	9.77e-47	motif_10	282	7	282	289	1.04e-08	22.2	22.0	457	1.6e-148	1.3e-069	8.77358
AT5G60120.1	485	10	8.26e-38	motif_3	180	7	180	187	1.48e-09	27.6	26.5	550	1.6e-194	1.2e-115	8.77358
AT5G60120.1	485	10	8.26e-38	motif_9	252	7	252	259	1.95e-06	24.3	23.9	447	3.2e-148	5.4e-073	9.4959
AT5G60120.1	485	10	8.26e-38	motif_1	171	7	171	178	7.32e-10	26.6	28.6	595	3.3e-217	2.6e-138	8.77358
AT5G60120.1	485	10	8.26e-38	motif_2	160	7	160	167	4.85e-09	27.5	27.3	569	1.6e-203	1.3e-124	8.77358
AT5G60120.1	485	10	8.26e-38	motif_6	279	7	279	286	9.53e-07	24.3	24.5	475	1.5e-160	8.1e-084	8.79299
AT5G60120.1	485	10	8.26e-38	motif_8	213	7	213	220	1.11e-07	22.4	22.4	466	3.2e-154	2.5e-075	8.77358
AT5G60120.1	485	10	8.26e-38	motif_5	239	7	239	246	1.29e-08	26.6	23.7	493	2.0e-166	1.6e-087	8.77358
AT5G60120.1	485	10	8.26e-38	motif_10	229	7	229	236	2.00e-07	22.2	22.0	457	1.6e-148	1.3e-069	8.77358
AT5G60120.1	485	10	8.26e-38	motif_4	197	7	197	204	2.08e-08	27.3	26.4	548	2.1e-193	1.6e-114	8.77358
AT5G60120.1	485	10	8.26e-38	motif_7	261	7	261	268	7.57e-07	25.0	25.3	457	1.2e-155	4.3e-082	9.51186
AT5G60120.2	507	10	1.25e-37	motif_5	239	7	239	246	1.29e-08	26.6	23.7	493	2.0e-166	1.6e-087	8.77358
AT5G60120.2	507	10	1.25e-37	motif_8	213	7	213	220	1.11e-07	22.4	22.4	466	3.2e-154	2.5e-075	8.77358
AT5G60120.2	507	10	1.25e-37	motif_4	197	7	197	204	2.08e-08	27.3	26.4	548	2.1e-193	1.6e-114	8.77358
AT5G60120.2	507	10	1.25e-37	motif_2	160	7	160	167	4.85e-09	27.5	27.3	569	1.6e-203	1.3e-124	8.77358
AT5G60120.2	507	10	1.25e-37	motif_3	180	7	180	187	1.48e-09	27.6	26.5	550	1.6e-194	1.2e-115	8.77358
AT5G60120.2	507	10	1.25e-37	motif_6	279	7	279	286	9.53e-07	24.3	24.5	475	1.5e-160	8.1e-084	8.79299
AT5G60120.2	507	10	1.25e-37	motif_1	171	7	171	178	7.32e-10	26.6	28.6	595	3.3e-217	2.6e-138	8.77358
AT5G60120.2	507	10	1.25e-37	motif_7	261	7	261	268	7.57e-07	25.0	25.3	457	1.2e-155	4.3e-082	9.51186
AT5G60120.2	507	10	1.25e-37	motif_9	252	7	252	259	1.95e-06	24.3	23.9	447	3.2e-148	5.4e-073	9.4959
AT5G60120.2	507	10	1.25e-37	motif_10	229	7	229	236	2.00e-07	22.2	22.0	457	1.6e-148	1.3e-069	8.77358
AT5G65510.1	498	12	9.17e-47	motif_4	372	7	372	379	1.12e-09	27.3	26.4	548	2.1e-193	1.6e-114	8.77358
AT5G65510.1	498	12	9.17e-47	motif_10	310	7	310	317	3.30e-09	22.2	22.0	457	1.6e-148	1.3e-069	8.77358
AT5G65510.1	498	12	9.17e-47	motif_1	242	7	242	249	7.32e-10	26.6	28.6	595	3.3e-217	2.6e-138	8.77358
AT5G65510.1	498	12	9.17e-47	motif_3	355	7	355	362	5.63e-06	27.6	26.5	550	1.6e-194	1.2e-115	8.77358
AT5G65510.1	498	12	9.17e-47	motif_2	333	7	333	340	8.81e-10	27.5	27.3	569	1.6e-203	1.3e-124	8.77358
AT5G65510.1	498	12	9.17e-47	motif_2	231	7	231	238	8.81e-10	27.5	27.3	569	1.6e-203	1.3e-124	8.77358
AT5G65510.1	498	12	9.17e-47	motif_7	343	7	343	350	4.76e-10	25.0	25.3	457	1.2e-155	4.3e-082	9.51186
AT5G65510.1	498	12	9.17e-47	motif_3	261	7	261	268	3.34e-09	27.6	26.5	550	1.6e-194	1.2e-115	8.77358
AT5G65510.1	498	12	9.17e-47	motif_5	320	7	320	327	6.57e-09	26.6	23.7	493	2.0e-166	1.6e-087	8.77358
AT5G65510.1	498	12	9.17e-47	motif_8	388	7	388	395	7.60e-08	22.4	22.4	466	3.2e-154	2.5e-075	8.77358
AT5G65510.1	498	12	9.17e-47	motif_6	282	7	282	289	1.26e-09	24.3	24.5	475	1.5e-160	8.1e-084	8.79299
AT5G65510.1	498	12	9.17e-47	motif_8	294	7	294	301	2.26e-07	22.4	22.4	466	3.2e-154	2.5e-075	8.77358
AT5G67180.1	352	11	1.01e-41	motif_3	116	7	116	123	1.48e-09	27.6	26.5	550	1.6e-194	1.2e-115	8.77358
AT5G67180.1	352	11	1.01e-41	motif_7	197	7	197	204	1.81e-07	25.0	25.3	457	1.2e-155	4.3e-082	9.51186
AT5G67180.1	352	11	1.01e-41	motif_10	165	7	165	172	6.34e-08	22.2	22.0	457	1.6e-148	1.3e-069	8.77358
AT5G67180.1	352	11	1.01e-41	motif_3	209	7	209	216	4.37e-06	27.6	26.5	550	1.6e-194	1.2e-115	8.77358
AT5G67180.1	352	11	1.01e-41	motif_4	226	7	226	233	2.68e-09	27.3	26.4	548	2.1e-193	1.6e-114	8.77358
AT5G67180.1	352	11	1.01e-41	motif_4	133	7	133	140	5.28e-09	27.3	26.4	548	2.1e-193	1.6e-114	8.77358
AT5G67180.1	352	11	1.01e-41	motif_1	107	7	107	114	7.32e-10	26.6	28.6	595	3.3e-217	2.6e-138	8.77358
AT5G67180.1	352	11	1.01e-41	motif_2	188	7	188	195	2.40e-09	27.5	27.3	569	1.6e-203	1.3e-124	8.77358
AT5G67180.1	352	11	1.01e-41	motif_8	149	7	149	156	6.98e-08	22.4	22.4	466	3.2e-154	2.5e-075	8.77358
AT5G67180.1	352	11	1.01e-41	motif_5	175	7	175	182	1.95e-08	26.6	23.7	493	2.0e-166	1.6e-087	8.77358
AT5G67180.1	352	11	1.01e-41	motif_2	96	7	96	103	4.85e-09	27.5	27.3	569	1.6e-203	1.3e-124	8.77358
AT1G72570.1	415	12	4.45e-46	motif_2	223	7	223	230	8.81e-10	27.5	27.3	569	1.6e-203	1.3e-124	8.77358
AT1G72570.1	415	12	4.45e-46	motif_6	274	7	274	281	1.26e-09	24.3	24.5	475	1.5e-160	8.1e-084	8.79299
AT1G72570.1	415	12	4.45e-46	motif_2	325	7	325	332	8.81e-10	27.5	27.3	569	1.6e-203	1.3e-124	8.77358
AT1G72570.1	415	12	4.45e-46	motif_3	347	7	347	354	5.63e-06	27.6	26.5	550	1.6e-194	1.2e-115	8.77358
AT1G72570.1	415	12	4.45e-46	motif_8	380	7	380	387	9.40e-09	22.4	22.4	466	3.2e-154	2.5e-075	8.77358
AT1G72570.1	415	12	4.45e-46	motif_10	302	7	302	309	1.19e-07	22.2	22.0	457	1.6e-148	1.3e-069	8.77358
AT1G72570.1	415	12	4.45e-46	motif_4	364	7	364	371	1.12e-09	27.3	26.4	548	2.1e-193	1.6e-114	8.77358
AT1G72570.1	415	12	4.45e-46	motif_7	335	7	335	342	4.76e-10	25.0	25.3	457	1.2e-155	4.3e-082	9.51186
AT1G72570.1	415	12	4.45e-46	motif_5	312	7	312	319	5.08e-08	26.6	23.7	493	2.0e-166	1.6e-087	8.77358
AT1G72570.1	415	12	4.45e-46	motif_1	234	7	234	241	7.32e-10	26.6	28.6	595	3.3e-217	2.6e-138	8.77358
AT1G72570.1	415	12	4.45e-46	motif_8	286	7	286	293	9.00e-07	22.4	22.4	466	3.2e-154	2.5e-075	8.77358
AT1G72570.1	415	12	4.45e-46	motif_3	253	7	253	260	3.34e-09	27.6	26.5	550	1.6e-194	1.2e-115	8.77358
AT1G79700.1	303	11	4.48e-47	motif_3	82	7	82	89	3.34e-09	27.6	26.5	550	1.6e-194	1.2e-115	8.77358
AT1G79700.1	303	11	4.48e-47	motif_6	103	7	103	110	1.26e-09	24.3	24.5	475	1.5e-160	8.1e-084	8.79299
AT1G79700.1	303	11	4.48e-47	motif_7	164	7	164	171	1.12e-09	25.0	25.3	457	1.2e-155	4.3e-082	9.51186
AT1G79700.1	303	11	4.48e-47	motif_8	115	7	115	122	2.72e-05	22.4	22.4	466	3.2e-154	2.5e-075	8.77358
AT1G79700.1	303	11	4.48e-47	motif_1	63	7	63	70	7.32e-10	26.6	28.6	595	3.3e-217	2.6e-138	8.77358
AT1G79700.1	303	11	4.48e-47	motif_4	183	7	183	190	1.12e-09	27.3	26.4	548	2.1e-193	1.6e-114	8.77358
AT1G79700.1	303	11	4.48e-47	motif_10	131	7	131	138	1.49e-07	22.2	22.0	457	1.6e-148	1.3e-069	8.77358
AT1G79700.1	303	11	4.48e-47	motif_2	52	7	52	59	8.81e-10	27.5	27.3	569	1.6e-203	1.3e-124	8.77358
AT1G79700.1	303	11	4.48e-47	motif_9	154	7	154	161	2.65e-09	24.3	23.9	447	3.2e-148	5.4e-073	9.4959
AT1G79700.1	303	11	4.48e-47	motif_8	199	7	199	206	5.16e-08	22.4	22.4	466	3.2e-154	2.5e-075	8.77358
AT1G79700.1	303	11	4.48e-47	motif_5	141	7	141	148	6.57e-09	26.6	23.7	493	2.0e-166	1.6e-087	8.77358
AT1G79700.2	313	12	6.11e-47	motif_3	176	7	176	183	1.66e-05	27.6	26.5	550	1.6e-194	1.2e-115	8.77358
AT1G79700.2	313	12	6.11e-47	motif_5	141	7	141	148	6.57e-09	26.6	23.7	493	2.0e-166	1.6e-087	8.77358
AT1G79700.2	313	12	6.11e-47	motif_9	154	7	154	161	2.65e-09	24.3	23.9	447	3.2e-148	5.4e-073	9.4959
AT1G79700.2	313	12	6.11e-47	motif_8	115	7	115	122	2.72e-05	22.4	22.4	466	3.2e-154	2.5e-075	8.77358
AT1G79700.2	313	12	6.11e-47	motif_8	209	7	209	216	5.16e-08	22.4	22.4	466	3.2e-154	2.5e-075	8.77358
AT1G79700.2	313	12	6.11e-47	motif_3	82	7	82	89	3.34e-09	27.6	26.5	550	1.6e-194	1.2e-115	8.77358
AT1G79700.2	313	12	6.11e-47	motif_10	131	7	131	138	1.49e-07	22.2	22.0	457	1.6e-148	1.3e-069	8.77358
AT1G79700.2	313	12	6.11e-47	motif_6	103	7	103	110	1.26e-09	24.3	24.5	475	1.5e-160	8.1e-084	8.79299
AT1G79700.2	313	12	6.11e-47	motif_2	52	7	52	59	8.81e-10	27.5	27.3	569	1.6e-203	1.3e-124	8.77358
AT1G79700.2	313	12	6.11e-47	motif_7	164	7	164	171	1.12e-09	25.0	25.3	457	1.2e-155	4.3e-082	9.51186
AT1G79700.2	313	12	6.11e-47	motif_4	193	7	193	200	1.12e-09	27.3	26.4	548	2.1e-193	1.6e-114	8.77358
AT1G79700.2	313	12	6.11e-47	motif_1	63	7	63	70	7.32e-10	26.6	28.6	595	3.3e-217	2.6e-138	8.77358
AT2G28550.1	449	11	1.25e-42	motif_2	245	7	245	252	2.40e-09	27.5	27.3	569	1.6e-203	1.3e-124	8.77358
AT2G28550.1	449	11	1.25e-42	motif_4	268	7	268	275	2.68e-09	27.3	26.4	548	2.1e-193	1.6e-114	8.77358
AT2G28550.1	449	11	1.25e-42	motif_8	206	7	206	213	1.86e-05	22.4	22.4	466	3.2e-154	2.5e-075	8.77358
AT2G28550.1	449	11	1.25e-42	motif_1	164	7	164	171	7.32e-10	26.6	28.6	595	3.3e-217	2.6e-138	8.77358
AT2G28550.1	449	11	1.25e-42	motif_2	153	7	153	160	4.85e-09	27.5	27.3	569	1.6e-203	1.3e-124	8.77358
AT2G28550.1	449	11	1.25e-42	motif_8	284	7	284	291	2.26e-07	22.4	22.4	466	3.2e-154	2.5e-075	8.77358
AT2G28550.1	449	11	1.25e-42	motif_4	190	7	190	197	5.28e-09	27.3	26.4	548	2.1e-193	1.6e-114	8.77358
AT2G28550.1	449	11	1.25e-42	motif_5	232	7	232	239	1.95e-08	26.6	23.7	493	2.0e-166	1.6e-087	8.77358
AT2G28550.1	449	11	1.25e-42	motif_3	173	7	173	180	1.48e-09	27.6	26.5	550	1.6e-194	1.2e-115	8.77358
AT2G28550.1	449	11	1.25e-42	motif_10	222	7	222	229	1.80e-08	22.2	22.0	457	1.6e-148	1.3e-069	8.77358
AT2G28550.1	449	11	1.25e-42	motif_7	254	7	254	261	1.75e-09	25.0	25.3	457	1.2e-155	4.3e-082	9.51186
AT2G28550.2	381	11	2.65e-43	motif_7	254	7	254	261	1.75e-09	25.0	25.3	457	1.2e-155	4.3e-082	9.51186
AT2G28550.2	381	11	2.65e-43	motif_4	190	7	190	197	5.28e-09	27.3	26.4	548	2.1e-193	1.6e-114	8.77358
AT2G28550.2	381	11	2.65e-43	motif_2	245	7	245	252	2.40e-09	27.5	27.3	569	1.6e-203	1.3e-124	8.77358
AT2G28550.2	381	11	2.65e-43	motif_1	164	7	164	171	7.32e-10	26.6	28.6	595	3.3e-217	2.6e-138	8.77358
AT2G28550.2	381	11	2.65e-43	motif_3	173	7	173	180	1.48e-09	27.6	26.5	550	1.6e-194	1.2e-115	8.77358
AT2G28550.2	381	11	2.65e-43	motif_8	206	7	206	213	1.86e-05	22.4	22.4	466	3.2e-154	2.5e-075	8.77358
AT2G28550.2	381	11	2.65e-43	motif_10	222	7	222	229	1.80e-08	22.2	22.0	457	1.6e-148	1.3e-069	8.77358
AT2G28550.2	381	11	2.65e-43	motif_5	232	7	232	239	1.95e-08	26.6	23.7	493	2.0e-166	1.6e-087	8.77358
AT2G28550.2	381	11	2.65e-43	motif_4	268	7	268	275	2.68e-09	27.3	26.4	548	2.1e-193	1.6e-114	8.77358
AT2G28550.2	381	11	2.65e-43	motif_8	284	7	284	291	2.26e-07	22.4	22.4	466	3.2e-154	2.5e-075	8.77358
AT2G28550.2	381	11	2.65e-43	motif_2	153	7	153	160	4.85e-09	27.5	27.3	569	1.6e-203	1.3e-124	8.77358
AT2G28550.3	464	12	1.70e-42	motif_4	283	7	283	290	2.68e-09	27.3	26.4	548	2.1e-193	1.6e-114	8.77358
AT2G28550.3	464	12	1.70e-42	motif_3	173	7	173	180	1.48e-09	27.6	26.5	550	1.6e-194	1.2e-115	8.77358
AT2G28550.3	464	12	1.70e-42	motif_7	254	7	254	261	1.75e-09	25.0	25.3	457	1.2e-155	4.3e-082	9.51186
AT2G28550.3	464	12	1.70e-42	motif_3	266	7	266	273	3.96e-05	27.6	26.5	550	1.6e-194	1.2e-115	8.77358
AT2G28550.3	464	12	1.70e-42	motif_4	190	7	190	197	5.28e-09	27.3	26.4	548	2.1e-193	1.6e-114	8.77358
AT2G28550.3	464	12	1.70e-42	motif_8	206	7	206	213	1.86e-05	22.4	22.4	466	3.2e-154	2.5e-075	8.77358
AT2G28550.3	464	12	1.70e-42	motif_2	153	7	153	160	4.85e-09	27.5	27.3	569	1.6e-203	1.3e-124	8.77358
AT2G28550.3	464	12	1.70e-42	motif_1	164	7	164	171	7.32e-10	26.6	28.6	595	3.3e-217	2.6e-138	8.77358
AT2G28550.3	464	12	1.70e-42	motif_2	245	7	245	252	2.40e-09	27.5	27.3	569	1.6e-203	1.3e-124	8.77358
AT2G28550.3	464	12	1.70e-42	motif_5	232	7	232	239	1.95e-08	26.6	23.7	493	2.0e-166	1.6e-087	8.77358
AT2G28550.3	464	12	1.70e-42	motif_10	222	7	222	229	1.80e-08	22.2	22.0	457	1.6e-148	1.3e-069	8.77358
AT2G28550.3	464	12	1.70e-42	motif_8	299	7	299	306	2.26e-07	22.4	22.4	466	3.2e-154	2.5e-075	8.77358
AT2G39250.1	325	7	4.58e-37	motif_1	119	7	119	126	7.32e-10	26.6	28.6	595	3.3e-217	2.6e-138	8.77358
AT2G39250.1	325	7	4.58e-37	motif_2	108	7	108	115	4.85e-09	27.5	27.3	569	1.6e-203	1.3e-124	8.77358
AT2G39250.1	325	7	4.58e-37	motif_3	128	7	128	135	1.48e-09	27.6	26.5	550	1.6e-194	1.2e-115	8.77358
AT2G39250.1	325	7	4.58e-37	motif_8	161	7	161	168	1.86e-07	22.4	22.4	466	3.2e-154	2.5e-075	8.77358
AT2G39250.1	325	7	4.58e-37	motif_4	145	7	145	152	5.28e-09	27.3	26.4	548	2.1e-193	1.6e-114	8.77358
AT2G39250.1	325	7	4.58e-37	motif_5	300	7	300	307	2.29e-05	26.6	23.7	493	2.0e-166	1.6e-087	8.77358
AT2G39250.1	325	7	4.58e-37	motif_10	177	7	177	184	1.80e-08	22.2	22.0	457	1.6e-148	1.3e-069	8.77358
