# Supplementary material for: ggmotif: An R Package for the extraction and visualization of motifs from MEME software
Source: PLoS One. 2022 Nov 3;17(11):e0276979. doi: 10.1371/journal.pone.0276979 (PMC9632824; doi:10.1371/journal.pone.0276979)
Supplement: S3 Table — (XLSX) [file pone.0276979.s003.xlsx]

## Sheet: Sheet1
motif	name	altname	family	organism	consensus	alphabet	strand	icscore	nsites	bkgsites	pval	qval	eval	type	pseudocount	bkg	width	sites_hits
	RYEAHJW	MEME-1			RYEAHJW	AA	+	24.5327	30				2.6e-138	PPM	1		7
	YRGVTRH	MEME-2			YRGVTRH	AA	+	25.349	30				1.3e-124	PPM	1		7
	GKQVYLG	MEME-3			GKQVYLG	AA	+	25.4627	30				1.2e-115	PPM	1		7
	AYDIAAI	MEME-4			AYDIAAI	AA	+	25.1483	30				1.6e-114	PPM	1		7
	RRKSSGF	MEME-5			RRKSSGF	AA	+	24.5446	30				1.6e-87	PPM	1		7
	AAJKYWG	MEME-6			AALKYWG	AA	+	22.1945	28				8.1e-84	PPM	1		7
	GRWZARI	MEME-7			GRWEARI	AA	+	22.762	26				4.3e-82	PPM	1		7
	NFDISDY	MEME-8			NFDISDY	AA	+	20.5338	30				2.5e-75	PPM	1		7
	YRGVTRH	MEME-9			YRGVTRH	AA	+	22.1503	27				5.4e-73	PPM	1		7
	LTKZEFV	MEME-10			LTKEEFV	AA	+	20.3648	30				1.3e-69	PPM	1		7
